# Supplementary material for: Identification and Characterization of a Predominant Hydrophobin in the Edible Mushroom Grifola frondosa
Source: J Fungi (Basel). 2023 Dec 29;10(1):25. doi: 10.3390/jof10010025 (PMC10820438; doi:10.3390/jof10010025)
Supplement: Supplementary file 1 [file jof-10-00025-s001.zip]

Archive with 1 entries (1 files):
- jof-2765512-supplementary.pdf
